# Supplementary material for: Methyl 2-methyl-2H-1,2,3-triazole-4-carboxyl­ate
Source: Acta Crystallogr Sect E Struct Rep Online. 2009 Jul 4;65(Pt 8):o1752. doi: 10.1107/S1600536809024829 (PMC2977234; doi:10.1107/S1600536809024829)
Supplement: Supplementary file 1 [file e-65-o1752-sup1.cif]

##############################################################################
###                                                                        ###
###        Electronic paper (Acta Crystallographica Section E)             ###
###                                                                        ###
##############################################################################
#                                                                            #
# This CIF contains the data in a paper accepted for publication in Acta     #
# Crystallographica Section E. It conforms to the requirements of Notes      #
# for Authors for Section E, and has been peer reviewed under the auspices   #
# of the IUCr Commission on Journals.                                        #
#                                                                            #
# Full details of the Crystallographic Information File format               #
# are given in the paper "The Crystallographic Information File (CIF):       #
# a New Standard Archive File for Crystallography" by S. R. Hall, F. H.      #
# Allen and I. D. Brown [Acta Cryst. (1991), A47, 655-685].                  #
#                                                                            #
# The current version of the core CIF dictionary is obtainable from          #
# ftp://ftp.iucr.org/pub/cif_core.dic. The current version number is 2.4.    #
#                                                                            #
# Software is freely available for graphical display of the structure(s) in  #
# this CIF.  For information consult the CIF home page http://www.iucr.org/  #
# cif/home.html                                                              #
#                                                                            #
# This file may be used for bona fide research purposes within the           #
# scientific community so long as proper attribution is given to the journal # 
# article from which it was obtained.                                        #
#                                                                            #
##############################################################################
                                             
data_global
_audit_creation_method     'SHELXL-97'
_journal_date_recd_electronic     2009-06-16
_journal_date_accepted     2009-06-27
_journal_name_full     'Acta Crystallographica, Section E'
_journal_year     2009
_journal_volume     65
_journal_issue      8
_journal_page_first     o1752
_journal_page_last     o1752
_journal_paper_category     QO
_journal_coeditor_code     BT2973
_publ_contact_author_name
;
Dr. F. Nawaz Khan
;
_publ_contact_author_address
;
Chemistry Division
School of Science and Humanities
VIT University,
Vellore 632 014, Tamil Nadu
India
;
_publ_contact_author_email     'nawaz_f@yahoo.co.in'
_publ_contact_author_fax     '(91) 416 2243092'
_publ_contact_author_phone     '(91) 416 2202334'
_publ_section_title
;
Methyl 2-methyl-2<i>H</i>-1,2,3-triazole-4-carboxylate
;
loop_
    _publ_author_name
    _publ_author_address
    'K. Prabakaran'
;
Chemistry Division
School of Science and Humanities
VIT University,
Vellore 632 014, Tamil Nadu
India
;
    'Venkatesha R. Hathwar'
;
Solid State and Structural Chemistry Unit
Indian Institute of Science,
Bangalore 560 012, Karnataka
India
;
    'T. Maiyalagan'
;
Chemistry Division
School of Science and Humanities
VIT University,
Vellore 632 014, Tamil Nadu
India
;
    'M. V. Kirthana'
;
Chemistry Division
School of Science and Humanities
VIT University,
Vellore 632 014, Tamil Nadu
India
;
    'F. Nawaz Khan'
;
Chemistry Division
School of Science and Humanities
VIT University,
Vellore 632 014, Tamil Nadu
India
;
data_I
_chemical_name_systematic
;
Methyl 2-methyl-2<i>H</i>-1,2,3-triazole-4-carboxylate
;
_chemical_name_common     ?
_chemical_formula_moiety     'C5 H7 N3 O2'
_chemical_formula_sum     'C5 H7 N3 O2'
_chemical_formula_iupac     'C5 H7 N3 O2'
_chemical_formula_weight     141.14
_chemical_melting_point     ?
_symmetry_cell_setting     Monoclinic
_symmetry_space_group_name_H-M     'P 21/c'
_symmetry_space_group_name_Hall     '-P 2ybc'
loop_
    _symmetry_equiv_pos_site_id
    _symmetry_equiv_pos_as_xyz
    1 x,y,z
    2 -x,1/2+y,1/2-z
    3 -x,-y,-z
    4 x,1/2-y,1/2+z
_cell_length_a     3.9482(10)
_cell_length_b     7.9549(15)
_cell_length_c     21.655(4)
_cell_angle_alpha     90.00
_cell_angle_beta     92.05(2)
_cell_angle_gamma     90.00
_cell_volume     679.7(2)
_cell_formula_units_Z     4
_cell_measurement_reflns_used     783
_cell_measurement_theta_min     1.96
_cell_measurement_theta_max     21.36
_cell_measurement_temperature     290(2)
_cell_special_details     ?
_exptl_crystal_description     'plate'
_exptl_crystal_colour     'colorless'
_exptl_crystal_size_max     0.30
_exptl_crystal_size_mid     0.20
_exptl_crystal_size_min     0.10
_exptl_crystal_size_rad     ?
_exptl_crystal_density_diffrn     1.379
_exptl_crystal_density_meas     ?
_exptl_crystal_density_method     'not measured'
_exptl_crystal_F_000     296
_exptl_absorpt_coefficient_mu     0.109
_exptl_absorpt_correction_type     'multi-scan'
_exptl_absorpt_process_details     '(CrysAlisPro RED; Oxford Diffraction, 2009)'
_exptl_absorpt_correction_T_min     0.9263
_exptl_absorpt_correction_T_max     0.9892
_exptl_special_details
;
;
_diffrn_ambient_temperature     290(2)
_diffrn_radiation_type     'MoK\a'
_diffrn_radiation_wavelength     0.71073
_diffrn_radiation_source     'Enhance (Mo) X-ray Source'
_diffrn_radiation_monochromator     'graphite'
_diffrn_measurement_device_type     'Oxford Xcalibur Eos(Nova) CCD detector'
_diffrn_measurement_method     \w
_diffrn_detector_area_resol_mean     ?
_diffrn_reflns_number     7464
_diffrn_reflns_av_R_equivalents     0.0433
_diffrn_reflns_av_sigmaI/netI     0.0295
_diffrn_reflns_theta_min     3.18
_diffrn_reflns_theta_max     25.49
_diffrn_reflns_theta_full     25.49
_diffrn_measured_fraction_theta_max     0.998
_diffrn_measured_fraction_theta_full     0.998
_diffrn_reflns_limit_h_min     -4
_diffrn_reflns_limit_h_max     4
_diffrn_reflns_limit_k_min     -9
_diffrn_reflns_limit_k_max     9
_diffrn_reflns_limit_l_min     -26
_diffrn_reflns_limit_l_max     26
_diffrn_reflns_reduction_process
;
;
_diffrn_standards_number     0
_diffrn_standards_interval_count     .
_diffrn_standards_interval_time     .
_diffrn_standards_decay_%     ?
loop_
    _diffrn_standard_refln_index_h
    _diffrn_standard_refln_index_k
    _diffrn_standard_refln_index_l
    ? ? ?
_refine_special_details
;
;
_reflns_number_total     1262
_reflns_number_gt     910
_reflns_threshold_expression     I>2\s(I)
_refine_ls_structure_factor_coef     Fsqd
_refine_ls_matrix_type     full
_refine_ls_R_factor_all     0.0608
_refine_ls_R_factor_gt     0.0421
_refine_ls_wR_factor_gt     0.1136
_refine_ls_wR_factor_ref     0.1190
_refine_ls_goodness_of_fit_ref     1.069
_refine_ls_restrained_S_all     1.069
_refine_ls_number_reflns     1262
_refine_ls_number_parameters     93
_refine_ls_number_restraints     0
_refine_ls_hydrogen_treatment     constr
_refine_ls_weighting_scheme     calc
_refine_ls_weighting_details
         'calc w=1/[\s^2^(Fo^2^)+(0.0589P)^2^+0.0659P] where P=(Fo^2^+2Fc^2^)/3'
_atom_sites_solution_hydrogens     geom
_atom_sites_solution_primary     direct
_atom_sites_solution_secondary     difmap
_refine_ls_shift/su_max     0.000
_refine_ls_shift/su_mean     0.000
_refine_diff_density_max     0.187
_refine_diff_density_min     -0.165
_refine_ls_extinction_method     none
_refine_ls_extinction_coef     ?
loop_
    _atom_type_symbol
    _atom_type_description
    _atom_type_scat_dispersion_real
    _atom_type_scat_dispersion_imag
    _atom_type_scat_source
    O O 0.0106 0.0060 'International Tables Vol C Tables 4.2.6.8 and 6.1.1.4'
    N N 0.0061 0.0033 'International Tables Vol C Tables 4.2.6.8 and 6.1.1.4'
    H H 0.0000 0.0000 'International Tables Vol C Tables 4.2.6.8 and 6.1.1.4'
    C C 0.0033 0.0016 'International Tables Vol C Tables 4.2.6.8 and 6.1.1.4'
_computing_data_collection     'CrysAlisPro CCD (Oxford Diffraction, 2009)'
_computing_cell_refinement     'CrysAlisPro CCD (Oxford Diffraction, 2009)'
_computing_data_reduction     'CrysAlisPro RED (Oxford Diffraction, 2009)'
_computing_structure_solution     'SHELXS97 (Sheldrick, 2008)'
_computing_structure_refinement     'SHELXL97 (Sheldrick, 2008)'
_computing_molecular_graphics
            'ORTEP-3 (Farrugia, 1999) and CAMERON (Watkin <i>et al.</i>,  1993)'
_computing_publication_material     'WinGX (Farrugia, 1999)'
loop_
    _atom_site_type_symbol
    _atom_site_label
    _atom_site_fract_x
    _atom_site_fract_y
    _atom_site_fract_z
    _atom_site_U_iso_or_equiv
    _atom_site_adp_type
    _atom_site_calc_flag
    _atom_site_refinement_flags
    _atom_site_occupancy
    _atom_site_disorder_assembly
    _atom_site_disorder_group
    N N1 0.2453(4) 0.56849(18) 0.43005(7) 0.0442(4) Uani d . 1 . .
    N N2 0.3338(4) 0.71794(19) 0.45090(7) 0.0449(4) Uani d . 1 . .
    N N3 0.4803(5) 0.8185(2) 0.41047(7) 0.0562(5) Uani d . 1 . .
    O O1 0.3755(4) 0.42664(18) 0.27655(6) 0.0620(5) Uani d . 1 . .
    O O2 0.1319(4) 0.29948(17) 0.35597(6) 0.0539(4) Uani d . 1 . .
    C C1 0.4849(6) 0.7258(2) 0.35967(9) 0.0547(6) Uani d . 1 . .
    H H1 0.5707 0.7596 0.3222 0.066 Uiso calc R 1 . .
    C C2 0.3408(5) 0.5700(2) 0.37131(8) 0.0407(5) Uani d . 1 . .
    C C3 0.2884(5) 0.4274(2) 0.32930(8) 0.0435(5) Uani d . 1 . .
    C C4 0.0524(6) 0.1556(3) 0.31750(10) 0.0634(6) Uani d . 1 . .
    H H4A -0.0937 0.1895 0.2834 0.095 Uiso calc R 1 . .
    H H4B -0.0597 0.0720 0.3414 0.095 Uiso calc R 1 . .
    H H4C 0.2579 0.1095 0.3022 0.095 Uiso calc R 1 . .
    C C5 0.2690(6) 0.7700(3) 0.51385(9) 0.0567(6) Uani d . 1 . .
    H H5A 0.1463 0.6831 0.5342 0.085 Uiso calc R 1 . .
    H H5B 0.1374 0.8715 0.5130 0.085 Uiso calc R 1 . .
    H H5C 0.4805 0.7896 0.5359 0.085 Uiso calc R 1 . .
loop_
    _atom_site_aniso_label
    _atom_site_aniso_U_11
    _atom_site_aniso_U_22
    _atom_site_aniso_U_33
    _atom_site_aniso_U_12
    _atom_site_aniso_U_13
    _atom_site_aniso_U_23
    N1 0.0534(11) 0.0371(9) 0.0423(9) -0.0034(7) 0.0041(7) 0.0000(7)
    N2 0.0581(11) 0.0348(9) 0.0419(9) -0.0033(7) 0.0029(7) -0.0004(7)
    N3 0.0755(13) 0.0424(10) 0.0511(10) -0.0100(9) 0.0069(9) 0.0050(8)
    O1 0.0904(12) 0.0553(9) 0.0413(8) 0.0058(8) 0.0164(7) 0.0007(6)
    O2 0.0715(10) 0.0457(8) 0.0450(8) -0.0120(7) 0.0066(6) -0.0058(6)
    C1 0.0740(15) 0.0480(12) 0.0427(11) -0.0060(10) 0.0109(10) 0.0065(9)
    C2 0.0454(11) 0.0381(10) 0.0388(10) 0.0017(8) 0.0034(8) 0.0050(8)
    C3 0.0502(12) 0.0422(11) 0.0382(10) 0.0072(9) 0.0018(8) 0.0038(8)
    C4 0.0752(16) 0.0449(12) 0.0699(15) -0.0064(11) 0.0016(12) -0.0155(10)
    C5 0.0770(16) 0.0479(13) 0.0455(11) -0.0022(10) 0.0067(10) -0.0084(9)
_geom_special_details
;
All e.s.d.'s (except the e.s.d. in the dihedral angle between two l.s. planes)
are estimated using the full covariance matrix. The cell e.s.d.'s are taken
into account individually in the estimation of e.s.d.'s in distances, angles
and torsion angles; correlations between e.s.d.'s in cell parameters are only
used when they are defined by crystal symmetry. An approximate (isotropic)
treatment of cell e.s.d.'s is used for estimating e.s.d.'s involving l.s.
planes.
;
loop_
    _geom_bond_atom_site_label_1
    _geom_bond_atom_site_label_2
    _geom_bond_site_symmetry_2
    _geom_bond_distance
    _geom_bond_publ_flag
    N1 N2 . 1.315(2) ?
    N1 C2 . 1.340(2) ?
    N2 N3 . 1.333(2) ?
    N2 C5 . 1.456(2) ?
    N3 C1 . 1.325(2) ?
    O1 C3 . 1.205(2) ?
    O2 C3 . 1.333(2) ?
    O2 C4 . 1.444(2) ?
    C1 C2 . 1.391(3) ?
    C1 H1 . 0.9300 ?
    C2 C3 . 1.464(3) ?
    C4 H4A . 0.9600 ?
    C4 H4B . 0.9600 ?
    C4 H4C . 0.9600 ?
    C5 H5A . 0.9600 ?
    C5 H5B . 0.9600 ?
    C5 H5C . 0.9600 ?
loop_
    _geom_angle_atom_site_label_1
    _geom_angle_atom_site_label_2
    _geom_angle_atom_site_label_3
    _geom_angle_site_symmetry_1
    _geom_angle_site_symmetry_3
    _geom_angle
    _geom_angle_publ_flag
    N2 N1 C2 . . 103.75(15) ?
    N1 N2 N3 . . 115.69(15) ?
    N1 N2 C5 . . 121.67(15) ?
    N3 N2 C5 . . 122.63(16) ?
    C1 N3 N2 . . 103.33(16) ?
    C3 O2 C4 . . 116.74(16) ?
    N3 C1 C2 . . 109.13(17) ?
    N3 C1 H1 . . 125.4 ?
    C2 C1 H1 . . 125.4 ?
    N1 C2 C1 . . 108.10(16) ?
    N1 C2 C3 . . 123.02(17) ?
    C1 C2 C3 . . 128.88(17) ?
    O1 C3 O2 . . 124.03(17) ?
    O1 C3 C2 . . 123.65(18) ?
    O2 C3 C2 . . 112.31(16) ?
    O2 C4 H4A . . 109.5 ?
    O2 C4 H4B . . 109.5 ?
    H4A C4 H4B . . 109.5 ?
    O2 C4 H4C . . 109.5 ?
    H4A C4 H4C . . 109.5 ?
    H4B C4 H4C . . 109.5 ?
    N2 C5 H5A . . 109.5 ?
    N2 C5 H5B . . 109.5 ?
    H5A C5 H5B . . 109.5 ?
    N2 C5 H5C . . 109.5 ?
    H5A C5 H5C . . 109.5 ?
    H5B C5 H5C . . 109.5 ?
loop_
    _geom_torsion_atom_site_label_1
    _geom_torsion_atom_site_label_2
    _geom_torsion_atom_site_label_3
    _geom_torsion_atom_site_label_4
    _geom_torsion_site_symmetry_1
    _geom_torsion_site_symmetry_2
    _geom_torsion_site_symmetry_3
    _geom_torsion_site_symmetry_4
    _geom_torsion
    _geom_torsion_publ_flag
    C2 N1 N2 N3 . . . . 0.1(2) ?
    C2 N1 N2 C5 . . . . 179.01(17) ?
    N1 N2 N3 C1 . . . . 0.2(2) ?
    C5 N2 N3 C1 . . . . -178.75(18) ?
    N2 N3 C1 C2 . . . . -0.3(2) ?
    N2 N1 C2 C1 . . . . -0.3(2) ?
    N2 N1 C2 C3 . . . . -179.42(17) ?
    N3 C1 C2 N1 . . . . 0.4(2) ?
    N3 C1 C2 C3 . . . . 179.47(18) ?
    C4 O2 C3 O1 . . . . -2.7(3) ?
    C4 O2 C3 C2 . . . . 176.96(16) ?
    N1 C2 C3 O1 . . . . -179.38(18) ?
    C1 C2 C3 O1 . . . . 1.7(3) ?
    N1 C2 C3 O2 . . . . 1.0(3) ?
    C1 C2 C3 O2 . . . . -177.96(19) ?
loop_
    _geom_hbond_atom_site_label_D
    _geom_hbond_atom_site_label_H
    _geom_hbond_atom_site_label_A
    _geom_hbond_site_symmetry_A
    _geom_hbond_distance_DH
    _geom_hbond_distance_HA
    _geom_hbond_distance_DA
    _geom_hbond_angle_DHA
    _geom_hbond_publ_flag
    C1 H1 O1 2_655 0.9300 2.5300 3.416(3) 159.00 yes
