# Supplementary material for: Methyl 2-methyl-2H-1,2,3-triazole-4-carboxyl­ate
Source: Acta Crystallogr Sect E Struct Rep Online. 2009 Jul 4;65(Pt 8):o1752. doi: 10.1107/S1600536809024829 (PMC2977234; doi:10.1107/S1600536809024829)
Supplement: Supplementary file 2 [file e-65-o1752-Isup2.hkl]

#
# h,k,l, Fc-squared, Fo-squared, sigma(Fo-squared) and status flag
#
data_I
_shelx_title ' FI in P2(1)/c'
_shelx_refln_list_code          4
_shelx_F_calc_maximum      116.37
_exptl_crystal_F_000       296.00
_reflns_d_resolution_high  0.8259
 
loop_
 _symmetry_equiv_pos_as_xyz
 'x, y, z'
 '-x, y+1/2, -z+1/2'
 '-x, -y, -z'
 'x, -y-1/2, z-1/2'
 
_cell_length_a     3.9482
_cell_length_b     7.9549
_cell_length_c    21.6546
_cell_angle_alpha  90.000
_cell_angle_beta   92.051
_cell_angle_gamma  90.000
 
_shelx_F_squared_multiplier     1.000
 
loop_
 _refln_index_h
 _refln_index_k
 _refln_index_l
 _refln_F_squared_calc
 _refln_F_squared_meas
 _refln_F_squared_sigma
 _refln_observed_status
   1   0   0     2043.43     2104.51     15.28 o
   2   0   0      144.19      144.79      4.22 o
   3   0   0       37.88       43.27      2.38 o
   4   0   0        3.21        7.71      3.34 o
   1   1   0      326.73      290.16      3.55 o
   2   1   0      541.95      601.08      5.63 o
   3   1   0       55.13       53.66      2.33 o
   4   1   0        0.27        0.21      2.11 o
   0   2   0     2644.74     2545.71     10.67 o
   1   2   0       20.81       15.07      1.21 o
   2   2   0      251.10      259.97      5.26 o
   3   2   0       83.51       79.86      3.83 o
   4   2   0        0.18        0.00      1.94 o
   1   3   0      158.39      153.19      3.28 o
   2   3   0      346.90      324.06      6.68 o
   3   3   0        0.31        1.20      1.41 o
   4   3   0        6.44        5.24      1.81 o
   0   4   0      104.70      100.14      4.08 o
   1   4   0      128.16      124.75      4.41 o
   2   4   0        9.03        7.35      1.18 o
   3   4   0        3.51        3.31      1.40 o
   4   4   0        0.09        0.06      2.19 o
   1   5   0      120.45      118.40      4.77 o
   2   5   0        2.81        2.12      0.78 o
   3   5   0        4.34        5.34      1.68 o
   4   5   0        7.20        8.86      2.50 o
   0   6   0      344.03      380.34     14.76 o
   1   6   0      142.88      149.20      4.26 o
   2   6   0      217.71      206.65      6.01 o
   3   6   0       30.97       32.48      2.96 o
   1   7   0        8.05        9.68      2.24 o
   2   7   0        5.49        4.76      1.91 o
   3   7   0        1.04        0.00      2.66 o
   0   8   0      242.05      256.81     10.95 o
   1   8   0       13.38       11.78      2.19 o
   2   8   0        4.77        5.21      2.19 o
   1   9   0        1.15        2.15      2.44 o
  -4   1   1        4.98        3.35      2.37 o
  -3   1   1       47.20       46.48      2.73 o
  -2   1   1        3.71        2.04      0.63 o
  -1   1   1     2753.06     2569.03     11.81 o
   1   1   1     1426.39     1466.58      8.38 o
   2   1   1     1273.00     1279.28      6.86 o
   3   1   1       10.18        6.17      0.77 o
   4   1   1        6.15        5.78      2.06 o
  -4   2   1        6.21        7.60      2.14 o
  -3   2   1        0.13        0.15      1.45 o
  -2   2   1       10.90       10.07      1.23 o
  -1   2   1      677.74      672.77      9.49 o
   0   2   1       66.15       75.76      1.14 o
   1   2   1       85.30       88.84      1.58 o
   2   2   1       49.01       42.71      1.21 o
   3   2   1       28.54       25.14      2.52 o
   4   2   1        0.68        0.93      1.91 o
  -4   3   1        3.61        5.27      2.22 o
  -3   3   1        0.62        0.00      1.45 o
  -2   3   1       96.86       96.39      2.62 o
  -1   3   1       98.56       87.02      1.65 o
   0   3   1      111.51      117.07      2.24 o
   1   3   1       68.39       67.05      1.49 o
   2   3   1        6.78        8.25      1.12 o
   3   3   1        0.05        0.73      1.32 o
   4   3   1       18.01       14.56      1.98 o
  -4   4   1        6.81       11.08      2.57 o
  -3   4   1       58.65       59.59      2.90 o
  -2   4   1       12.35       11.96      1.39 o
  -1   4   1      380.78      409.01      6.31 o
   0   4   1       19.99       14.59      1.13 o
   1   4   1       14.89       20.58      1.37 o
   2   4   1       44.40       40.52      3.06 o
   3   4   1       12.79       11.96      1.54 o
   4   4   1        0.07        0.36      1.98 o
  -4   5   1        3.97        0.62      2.49 o
  -3   5   1        5.59        2.04      1.69 o
  -2   5   1       48.67       49.37      2.49 o
  -1   5   1      107.66      101.33      3.66 o
   0   5   1       12.22        9.53      1.11 o
   1   5   1        7.15        3.01      1.01 o
   2   5   1      122.56      120.14      3.50 o
   3   5   1        3.46        3.05      1.66 o
   4   5   1       16.96       16.87      2.63 o
  -3   6   1        0.45        2.28      1.97 o
  -2   6   1       55.90       52.38      3.18 o
  -1   6   1        9.05        8.93      1.63 o
   0   6   1       26.51       32.16      2.25 o
   1   6   1       48.81       48.35      2.47 o
   2   6   1       28.05       31.49      2.01 o
   3   6   1        6.19        7.19      2.13 o
  -3   7   1        3.27        1.97      2.76 o
  -2   7   1        0.14        0.00      1.80 o
  -1   7   1      306.05      312.18      8.25 o
   0   7   1      301.59      298.87      6.75 o
   1   7   1      150.66      149.95      6.47 o
   2   7   1       54.08       54.27      3.25 o
   3   7   1       10.88       13.46      2.67 o
  -2   8   1       10.68        7.48      2.26 o
  -1   8   1       18.09       16.96      3.38 o
   0   8   1        4.24        3.65      1.72 o
   1   8   1       32.29       29.37      2.84 o
   2   8   1       21.09       15.31      3.40 o
  -1   9   1        0.17        3.10      2.39 o
   0   9   1        0.81        0.58      1.89 o
   1   9   1        8.31       13.81      6.06 o
  -4   0   2        0.44        2.22      3.63 o
  -3   0   2       16.95       12.56      2.14 o
  -2   0   2       48.17       44.30      2.00 o
  -1   0   2     8639.87     8403.38     25.49 o
   1   0   2     4622.52     4519.75     24.79 o
   2   0   2      565.85      521.71      6.10 o
   3   0   2        0.11        2.45      1.21 o
   4   0   2       48.57       46.27      3.70 o
  -4   1   2       36.15       35.07      3.87 o
  -3   1   2        2.63        2.68      1.66 o
  -2   1   2        1.26        2.51      0.59 o
  -1   1   2       53.57       53.97      1.32 o
   0   1   2      155.78      160.59      1.71 o
   1   1   2    13541.75    12668.63     62.03 o
   2   1   2      325.03      358.23      4.82 o
   3   1   2        0.90        0.75      0.90 o
   4   1   2        0.00        2.26      1.77 o
  -4   2   2        1.67        0.00      2.11 o
  -3   2   2        0.54        0.82      1.49 o
  -2   2   2      409.55      411.01      6.56 o
  -1   2   2      404.58      377.33      5.26 o
   0   2   2     1537.34     1470.25     10.46 o
   1   2   2      963.75      945.74      5.28 o
   2   2   2       19.92       20.12      0.82 o
   3   2   2      200.42      199.47      4.31 o
   4   2   2        7.02        4.96      1.62 o
  -4   3   2        9.57        7.32      2.74 o
  -3   3   2        0.00        0.96      1.61 o
  -2   3   2      228.94      233.15      3.96 o
  -1   3   2      697.04      703.67      7.94 o
   0   3   2       45.40       41.34      1.33 o
   1   3   2      167.90      153.84      2.85 o
   2   3   2       74.98       69.22      2.18 o
   3   3   2        0.44        1.40      1.21 o
   4   3   2        1.83        2.96      1.91 o
  -4   4   2        1.21        4.29      2.21 o
  -3   4   2       24.45       24.15      2.50 o
  -2   4   2       36.38       38.74      2.28 o
  -1   4   2        0.56        0.00      1.06 o
   0   4   2      363.50      382.31      4.53 o
   1   4   2        6.89        4.16      0.82 o
   2   4   2       26.03       20.59      2.29 o
   3   4   2       27.89       31.07      2.23 o
   4   4   2        0.44        0.11      1.98 o
  -4   5   2        0.88        1.55      2.58 o
  -3   5   2        4.72        5.97      1.82 o
  -2   5   2       64.90       63.53      2.79 o
  -1   5   2      328.12      331.94      7.24 o
   0   5   2      145.88      161.30      3.70 o
   1   5   2      172.39      184.57      4.00 o
   2   5   2       66.60       62.58      3.08 o
   3   5   2       45.86       43.47      3.15 o
   4   5   2        1.07        0.00      3.04 o
  -3   6   2       24.29       22.40      2.39 o
  -2   6   2       17.72       15.65      1.84 o
  -1   6   2        3.37        4.99      1.36 o
   0   6   2        0.24        0.22      1.10 o
   1   6   2      350.59      337.48      6.72 o
   2   6   2      107.97      121.58      5.67 o
   3   6   2       15.17       11.57      2.19 o
  -3   7   2        1.65        4.22      2.82 o
  -2   7   2        0.34        0.68      1.70 o
  -1   7   2       48.25       48.91      3.99 o
   0   7   2        1.18        3.71      1.61 o
   1   7   2       11.12       11.10      1.52 o
   2   7   2        3.77        4.08      1.77 o
   3   7   2        5.48        5.13      2.40 o
  -2   8   2        7.57        4.86      2.26 o
  -1   8   2       79.17       80.84      4.99 o
   0   8   2        5.18        6.03      1.74 o
   1   8   2       81.32       85.70      6.15 o
   2   8   2        0.94        0.79      2.33 o
  -1   9   2        0.24        0.83      2.45 o
   0   9   2        2.17        0.28      1.99 o
   1   9   2       26.12       22.47      3.90 o
  -4   1   3        0.03        0.00      2.52 o
  -3   1   3        5.59        3.28      2.08 o
  -2   1   3        5.86        5.05      0.72 o
  -1   1   3       21.66       22.45      1.09 o
   0   1   3     1082.91     1095.58      6.58 o
   1   1   3     1385.25     1418.11      6.10 o
   2   1   3      226.99      223.37      2.88 o
   3   1   3      102.36      100.51      2.52 o
   4   1   3        9.39        7.08      1.52 o
  -4   2   3        1.53        1.61      2.72 o
  -3   2   3       38.23       37.94      2.88 o
  -2   2   3      327.35      316.41      7.92 o
  -1   2   3        3.43        3.33      0.34 o
   0   2   3      553.25      547.13      5.38 o
   1   2   3      742.57      728.71      4.30 o
   2   2   3      239.04      241.97      2.56 o
   3   2   3       97.09       99.57      2.41 o
   4   2   3        0.00        0.00      1.69 o
  -4   3   3        1.87        2.72      2.44 o
  -3   3   3       30.30       34.81      2.71 o
  -2   3   3        0.62        0.21      0.87 o
  -1   3   3       43.10       50.08      1.49 o
   0   3   3        2.12        6.16      0.68 o
   1   3   3       13.78       11.11      0.64 o
   2   3   3       12.49       11.74      0.93 o
   3   3   3       78.78       78.90      3.06 o
   4   3   3        1.70        0.78      1.79 o
  -4   4   3        2.11        2.62      2.43 o
  -3   4   3       31.89       29.65      3.29 o
  -2   4   3       31.60       33.98      2.39 o
  -1   4   3       41.13       48.33      1.85 o
   0   4   3     1567.22     1682.28     10.26 o
   1   4   3       75.99       71.59      2.08 o
   2   4   3       13.38       11.65      1.04 o
   3   4   3        9.55        7.63      1.45 o
   4   4   3        0.19        0.00      2.17 o
  -4   5   3        1.96        1.04      2.56 o
  -3   5   3       26.09       28.51      2.44 o
  -2   5   3        0.28        0.06      1.29 o
  -1   5   3      149.57      163.11      5.25 o
   0   5   3        1.90        1.33      0.92 o
   1   5   3        6.60       12.20      1.19 o
   2   5   3       22.28       19.71      1.82 o
   3   5   3       91.52       95.78      4.90 o
   4   5   3        0.46        0.00      2.80 o
  -3   6   3       42.47       43.33      3.42 o
  -2   6   3        3.08        4.50      1.38 o
  -1   6   3        3.49        4.68      1.42 o
   0   6   3       74.37       70.29      2.78 o
   1   6   3      140.44      137.95      3.84 o
   2   6   3       61.82       62.34      4.75 o
   3   6   3        5.13        5.14      2.38 o
  -3   7   3        2.94        7.52      2.45 o
  -2   7   3        3.85        2.68      1.61 o
  -1   7   3       64.00       60.84      3.43 o
   0   7   3      266.16      267.38      6.91 o
   1   7   3       78.26       74.73      3.14 o
   2   7   3        0.52        1.23      1.92 o
   3   7   3        7.82        7.83      2.13 o
  -2   8   3        0.64        0.64      2.06 o
  -1   8   3        0.76        0.85      1.94 o
   0   8   3       76.82       78.14      4.76 o
   1   8   3       55.69       57.18      3.08 o
   2   8   3        4.19        3.05      2.23 o
  -1   9   3        7.50        7.79      2.47 o
   0   9   3        2.10        3.56      2.01 o
   1   9   3        1.78        1.44      3.31 o
  -4   0   4        3.57        3.20      3.57 o
  -3   0   4      202.70      225.72     13.75 o
  -2   0   4       26.50       28.78      3.03 o
  -1   0   4      151.15      142.15      3.01 o
   0   0   4     1453.42     1407.78      5.68 o
   1   0   4       14.13       17.41      0.70 o
   2   0   4      383.78      351.42      3.90 o
   3   0   4        2.61        2.48      1.03 o
   4   0   4        4.27        4.69      2.08 o
  -4   1   4        1.22        0.00      2.25 o
  -3   1   4        2.70        2.70      2.19 o
  -2   1   4      185.77      169.28      4.81 o
  -1   1   4      603.48      579.18      4.70 o
   0   1   4     5188.22     5017.90     27.71 o
   1   1   4      440.46      410.99      3.33 o
   2   1   4      319.97      301.49      3.94 o
   3   1   4       43.35       38.52      1.32 o
   4   1   4        2.03        1.84      1.39 o
  -4   2   4        3.00        3.07      2.89 o
  -3   2   4       87.37      103.77      5.33 o
  -2   2   4        0.24        0.08      1.23 o
  -1   2   4        6.10        8.75      0.54 o
   0   2   4       97.48       94.00      1.79 o
   1   2   4       98.90      107.51      2.38 o
   2   2   4     1349.60     1299.53     15.15 o
   3   2   4      158.36      157.34      3.54 o
   4   2   4        7.23        4.26      1.89 o
  -4   3   4        4.76        4.18      2.29 o
  -3   3   4        0.00        0.00      1.68 o
  -2   3   4        0.24        1.41      1.08 o
  -1   3   4     1434.04     1456.67     17.53 o
   0   3   4      878.59      917.46      9.15 o
   1   3   4      639.50      677.04      9.34 o
   2   3   4      266.36      267.36      6.51 o
   3   3   4        2.36        2.07      0.89 o
   4   3   4       32.87       31.38      2.79 o
  -4   4   4        5.08       10.10      2.55 o
  -3   4   4       11.34       10.59      2.06 o
  -2   4   4       11.84       12.77      1.69 o
  -1   4   4       15.66       11.10      1.02 o
   0   4   4        0.00        4.56      0.99 o
   1   4   4       61.47       75.43      2.32 o
   2   4   4       78.83       84.72      2.80 o
   3   4   4       32.21       33.96      3.31 o
   4   4   4        8.47       13.79      2.88 o
  -4   5   4        0.01        0.00      2.52 o
  -3   5   4        0.11        0.20      1.82 o
  -2   5   4       90.81       93.63      3.71 o
  -1   5   4       43.52       42.84      2.18 o
   0   5   4       37.43       38.66      1.73 o
   1   5   4       12.88       18.90      1.42 o
   2   5   4      235.18      227.60      6.53 o
   3   5   4       38.21       41.05      3.57 o
  -3   6   4        0.58        0.28      2.29 o
  -2   6   4       18.86       17.61      1.83 o
  -1   6   4        0.03        0.23      1.45 o
   0   6   4       12.22        9.37      1.28 o
   1   6   4        0.30        0.54      1.19 o
   2   6   4       55.01       58.75      3.22 o
   3   6   4        1.22        0.00      2.37 o
  -3   7   4        0.32        0.00      2.51 o
  -2   7   4       31.96       30.13      2.58 o
  -1   7   4        2.37        2.41      1.63 o
   0   7   4       54.38       54.04      2.73 o
   1   7   4        0.03        0.97      1.32 o
   2   7   4        2.39        1.68      1.92 o
   3   7   4        6.58        3.76      2.19 o
  -2   8   4        1.90        5.67      2.18 o
  -1   8   4        0.00        0.00      1.86 o
   0   8   4       47.57       43.93      3.01 o
   1   8   4        0.01        2.20      1.88 o
   2   8   4        8.27        7.79      2.30 o
  -1   9   4       13.08       16.42      3.64 o
   0   9   4       44.95       45.83      4.11 o
   1   9   4        2.44        4.15      2.89 o
  -4   1   5        2.62        1.10      2.64 o
  -3   1   5        0.12        1.27      1.91 o
  -2   1   5       61.04       66.62      4.53 o
  -1   1   5      605.41      633.41     11.35 o
   0   1   5       12.06       10.64      0.52 o
   1   1   5      299.36      276.53      3.50 o
   2   1   5       11.25       13.88      0.70 o
   3   1   5        2.69        3.09      0.70 o
   4   1   5        4.64        3.21      1.46 o
  -4   2   5        0.10        1.29      2.50 o
  -3   2   5        9.27       12.68      2.01 o
  -2   2   5       15.42       11.54      0.87 o
  -1   2   5       57.67       53.17      1.36 o
   0   2   5       24.68       16.34      0.75 o
   1   2   5     1083.45     1160.75      6.43 o
   2   2   5      656.01      686.39      8.25 o
   3   2   5       48.08       45.09      1.84 o
   4   2   5        7.20        6.52      1.92 o
  -4   3   5        3.61        5.23      2.71 o
  -3   3   5        2.91        2.32      1.75 o
  -2   3   5      135.97      143.27      3.68 o
  -1   3   5      240.45      239.42      3.84 o
   0   3   5       32.57       41.02      1.90 o
   1   3   5      304.87      334.69      6.15 o
   2   3   5       50.61       51.79      2.12 o
   3   3   5       19.84       20.67      1.49 o
   4   3   5       10.96       11.94      2.09 o
  -4   4   5       31.50       34.23      3.46 o
  -3   4   5       36.86       38.28      3.06 o
  -2   4   5       64.12       69.20      3.42 o
  -1   4   5      421.07      489.75      7.73 o
   0   4   5      155.53      149.96      3.26 o
   1   4   5      304.57      291.73      5.39 o
   2   4   5       30.45       26.85      1.83 o
   3   4   5        6.15        8.90      1.93 o
   4   4   5       64.13       66.42      4.60 o
  -4   5   5        6.89        7.98      2.66 o
  -3   5   5        0.16        0.00      2.04 o
  -2   5   5      164.59      154.75      7.22 o
  -1   5   5        8.01        9.27      1.10 o
   0   5   5        6.09        6.79      0.91 o
   1   5   5       24.28       28.50      1.68 o
   2   5   5       42.67       37.75      2.79 o
   3   5   5       18.33       18.59      2.56 o
  -3   6   5        9.79        8.51      2.68 o
  -2   6   5       18.58       16.50      1.85 o
  -1   6   5        0.07        0.06      1.09 o
   0   6   5      131.64      122.27      4.43 o
   1   6   5      170.01      172.81      4.23 o
   2   6   5       86.51       80.42      3.50 o
   3   6   5        0.27        0.00      2.37 o
  -3   7   5        6.36        6.20      2.58 o
  -2   7   5       67.85       78.83      4.10 o
  -1   7   5        0.72        0.00      1.66 o
   0   7   5        0.61        0.05      1.33 o
   1   7   5        3.05        2.80      1.27 o
   2   7   5        0.31        0.54      1.91 o
   3   7   5        1.29        1.28      2.80 o
  -2   8   5        5.76        5.76      1.83 o
  -1   8   5        3.72        3.53      1.73 o
   0   8   5       37.23       32.31      2.33 o
   1   8   5       59.27       57.45      3.62 o
   2   8   5       24.61       26.35      2.88 o
  -1   9   5        1.80        1.57      2.02 o
   0   9   5        2.75        2.54      2.01 o
   1   9   5       25.51       32.56      3.67 o
  -4   0   6        4.26        7.62      4.03 o
  -3   0   6       15.57       30.88      5.33 o
  -2   0   6      156.70      122.65      6.44 o
  -1   0   6      676.57      695.08     15.11 o
   0   0   6      559.28      499.12      3.87 o
   1   0   6     1305.79     1264.69      7.91 o
   2   0   6      271.54      252.70      3.92 o
   3   0   6        0.00        8.06      1.10 o
   4   0   6        0.48        0.58      2.08 o
  -4   1   6       14.08       14.75      2.95 o
  -3   1   6        4.89        4.79      1.88 o
  -2   1   6      397.10      453.88      9.66 o
  -1   1   6       23.99       33.64      1.52 o
   0   1   6      277.69      280.52      2.67 o
   1   1   6      855.38      868.32      6.12 o
   2   1   6       12.83       10.84      0.57 o
   3   1   6       10.52       11.26      0.75 o
   4   1   6        3.60        4.31      1.96 o
  -4   2   6        9.71       10.19      2.72 o
  -3   2   6        4.36        5.02      2.07 o
  -2   2   6       15.37       16.73      0.90 o
  -1   2   6      356.59      363.72      5.18 o
   0   2   6      644.53      674.08      6.80 o
   1   2   6        0.21        0.37      0.81 o
   2   2   6      202.88      201.15      2.84 o
   3   2   6        7.38        4.87      0.80 o
   4   2   6       14.33       13.93      2.01 o
  -4   3   6       24.54       20.74      3.46 o
  -3   3   6        0.00        0.12      1.79 o
  -2   3   6       37.09       36.83      3.03 o
  -1   3   6       48.29       38.40      1.47 o
   0   3   6      585.75      631.21     10.73 o
   1   3   6      312.26      341.14      4.02 o
   2   3   6       28.01       33.35      1.40 o
   3   3   6      287.11      286.95     15.80 o
   4   3   6       46.13       52.63      4.22 o
  -4   4   6        0.39        0.62      2.61 o
  -3   4   6        6.20        2.31      1.86 o
  -2   4   6        5.82        4.27      1.49 o
  -1   4   6       23.14       23.89      1.33 o
   0   4   6       51.61       48.52      1.57 o
   1   4   6      123.40      109.79      2.11 o
   2   4   6       37.71       42.23      2.09 o
   3   4   6        7.21        8.74      2.17 o
   4   4   6        2.67        2.12      2.86 o
  -3   5   6       21.54       25.49      2.73 o
  -2   5   6        3.10        2.90      1.39 o
  -1   5   6       62.07       52.20      2.15 o
   0   5   6       22.81       20.46      1.46 o
   1   5   6      129.02      134.87      3.04 o
   2   5   6        1.62        0.74      1.32 o
   3   5   6       39.93       37.28      5.03 o
  -3   6   6        0.38        0.57      2.08 o
  -2   6   6        0.89        0.27      1.60 o
  -1   6   6      125.36      132.09      3.60 o
   0   6   6        0.76        3.37      1.02 o
   1   6   6       33.11       30.37      1.90 o
   2   6   6        0.00        0.00      1.57 o
   3   6   6        2.51        1.67      2.17 o
  -3   7   6        4.17        3.15      2.56 o
  -2   7   6        1.33        1.53      1.81 o
  -1   7   6       14.25       13.91      1.62 o
   0   7   6        3.66        3.39      1.39 o
   1   7   6        9.94        9.80      1.43 o
   2   7   6        0.37        0.42      1.79 o
   3   7   6        0.08        0.00      2.84 o
  -2   8   6        0.06        0.00      2.06 o
  -1   8   6       12.72       16.49      1.76 o
   0   8   6       15.90       21.02      2.28 o
   1   8   6       17.60       21.29      2.37 o
   2   8   6        3.88        4.73      2.17 o
  -1   9   6        0.49        2.46      1.99 o
   0   9   6        0.31        0.00      2.03 o
   1   9   6       38.74       36.69      3.17 o
  -4   1   7        2.54        4.28      2.87 o
  -3   1   7       13.32       12.16      2.43 o
  -2   1   7       56.59       62.31      3.92 o
  -1   1   7        1.91        2.19      0.70 o
   0   1   7       73.68       80.70      1.62 o
   1   1   7       24.09       26.86      0.79 o
   2   1   7       52.70       50.69      1.25 o
   3   1   7       22.30       25.54      1.02 o
   4   1   7        3.14        4.20      2.38 o
  -4   2   7        0.00        2.08      2.74 o
  -3   2   7       19.52       21.68      3.14 o
  -2   2   7       27.74       27.54      1.64 o
  -1   2   7      133.35      131.84      3.11 o
   0   2   7      331.86      326.56      3.77 o
   1   2   7      111.56      116.13      3.16 o
   2   2   7      574.96      544.19     12.11 o
   3   2   7       40.18       38.18      1.72 o
   4   2   7        0.12        0.53      1.87 o
  -4   3   7        2.38        0.80      2.90 o
  -3   3   7       46.98       48.86      3.38 o
  -2   3   7      260.83      251.29     11.02 o
  -1   3   7       18.39       22.47      1.20 o
   0   3   7      559.13      621.79      6.27 o
   1   3   7       19.00       23.72      1.72 o
   2   3   7        1.13        1.55      0.79 o
   3   3   7       50.06       52.39      2.82 o
   4   3   7        0.06        0.00      2.45 o
  -4   4   7        0.91        1.88      3.07 o
  -3   4   7        6.92        7.23      1.96 o
  -2   4   7        5.06        2.56      1.54 o
  -1   4   7      345.77      346.29      4.97 o
   0   4   7      547.83      560.00      5.76 o
   1   4   7       16.04       20.62      1.08 o
   2   4   7       18.09       17.20      1.35 o
   3   4   7      111.54      111.25      6.16 o
   4   4   7        7.88       10.32      2.80 o
  -3   5   7       80.05       79.28      5.91 o
  -2   5   7      137.18      134.83      5.23 o
  -1   5   7       30.51       32.63      2.35 o
   0   5   7      285.09      311.18      4.47 o
   1   5   7       33.73       30.30      1.30 o
   2   5   7        0.35        0.51      1.35 o
   3   5   7       21.81       22.52      3.48 o
  -3   6   7        3.81        4.77      2.11 o
  -2   6   7       18.45       17.71      1.96 o
  -1   6   7      198.46      182.51      4.30 o
   0   6   7       16.02       15.11      1.19 o
   1   6   7       14.31       13.27      1.37 o
   2   6   7        9.07        6.12      1.60 o
   3   6   7        2.99        3.20      3.48 o
  -3   7   7        1.12        2.96      2.78 o
  -2   7   7       20.44       22.98      2.37 o
  -1   7   7       16.32       15.21      1.48 o
   0   7   7        3.06        9.02      1.35 o
   1   7   7       37.13       34.43      2.89 o
   2   7   7       20.09       20.29      2.42 o
  -2   8   7       10.80        8.81      2.08 o
  -1   8   7       45.86       47.44      2.75 o
   0   8   7        0.13        0.10      1.61 o
   1   8   7        2.84        2.10      1.91 o
   2   8   7        1.40        2.89      2.21 o
  -1   9   7        4.35        3.02      2.03 o
   0   9   7        0.74        0.00      1.90 o
   1   9   7        6.34        6.91      2.21 o
  -4   0   8       48.10       68.77      7.15 o
  -3   0   8       23.39       26.10      4.11 o
  -2   0   8       39.15       37.99      2.76 o
  -1   0   8       84.35       79.44      4.20 o
   0   0   8       48.28       40.85      1.65 o
   1   0   8       31.16       27.32      1.16 o
   2   0   8      213.03      243.37      3.30 o
   3   0   8        9.72        8.97      1.31 o
   4   0   8        0.62        3.38      1.99 o
  -4   1   8        0.27        0.00      2.75 o
  -3   1   8       39.15       36.87      3.47 o
  -2   1   8        0.34        0.57      1.03 o
  -1   1   8      316.50      327.36      5.60 o
   0   1   8      406.44      402.85      4.55 o
   1   1   8       99.26       92.71      2.12 o
   2   1   8        6.70        6.46      0.56 o
   3   1   8       35.21       33.47      1.23 o
   4   1   8        7.49        6.30      2.05 o
  -4   2   8       23.65       22.25      3.15 o
  -3   2   8      168.02      172.49      6.69 o
  -2   2   8       44.23       44.23      2.42 o
  -1   2   8       35.30       30.00      1.27 o
   0   2   8      104.65      111.59      2.97 o
   1   2   8      235.11      237.19      3.36 o
   2   2   8       19.01       17.60      0.88 o
   3   2   8        7.66        9.04      1.27 o
   4   2   8        8.26        8.22      2.38 o
  -4   3   8        0.70        1.50      2.81 o
  -3   3   8        6.81        5.89      2.20 o
  -2   3   8        3.14        1.97      0.68 o
  -1   3   8        6.83       10.68      1.12 o
   0   3   8       38.65       29.71      2.03 o
   1   3   8       43.36       41.52      1.44 o
   2   3   8       31.33       37.40      1.55 o
   3   3   8       24.07       24.33      1.77 o
   4   3   8       32.35       27.56      2.82 o
  -4   4   8       10.36        9.61      3.39 o
  -3   4   8       33.96       30.58      2.99 o
  -2   4   8       18.01       14.52      1.02 o
  -1   4   8        0.03        0.64      0.84 o
   0   4   8      112.27      115.55      2.88 o
   1   4   8       51.19       59.66      1.58 o
   2   4   8        0.84        0.48      1.00 o
   3   4   8        1.00        0.19      2.60 o
   4   4   8        1.84       14.39      2.72 o
  -3   5   8        0.16        1.86      2.17 o
  -2   5   8       13.87       11.50      1.73 o
  -1   5   8       82.27       79.88      2.80 o
   0   5   8       68.89       63.17      2.13 o
   1   5   8       37.67       39.91      2.27 o
   2   5   8      158.14      152.77      6.15 o
   3   5   8        0.09        0.70      2.22 o
  -3   6   8        3.17        2.57      2.35 o
  -2   6   8       51.09       48.08      3.35 o
  -1   6   8        0.30        0.00      1.20 o
   0   6   8       15.85       15.70      1.22 o
   1   6   8       16.98       15.39      1.44 o
   2   6   8       17.68       16.81      1.95 o
   3   6   8        0.27        0.97      2.55 o
  -2   7   8       13.09       11.79      2.01 o
  -1   7   8        0.71        0.62      1.29 o
   0   7   8       34.39       33.88      2.06 o
   1   7   8       18.28       22.50      2.28 o
   2   7   8       10.40       11.70      1.88 o
  -2   8   8        0.00        0.71      2.14 o
  -1   8   8        0.26        0.00      1.62 o
   0   8   8        3.94        5.52      1.66 o
   1   8   8        4.51        3.40      1.88 o
   2   8   8        8.90        9.73      2.32 o
   0   9   8        3.75        3.34      2.22 o
  -4   1   9       33.28       33.07      3.79 o
  -3   1   9        9.94        9.57      2.45 o
  -2   1   9      162.65      183.81      4.34 o
  -1   1   9      107.78      121.02      3.04 o
   0   1   9        2.78        3.79      0.53 o
   1   1   9        0.36        0.48      0.36 o
   2   1   9       62.93       53.08      1.87 o
   3   1   9       56.10       55.54      1.88 o
   4   1   9        4.20        5.92      2.26 o
  -4   2   9        1.63        2.75      2.70 o
  -3   2   9        1.42        1.56      2.35 o
  -2   2   9       79.79       94.16      3.50 o
  -1   2   9     1204.44     1306.40      8.16 o
   0   2   9        0.01        0.18      0.55 o
   1   2   9      212.54      228.84      3.91 o
   2   2   9        0.76        0.90      0.67 o
   3   2   9       11.06       11.59      1.50 o
   4   2   9        0.84        0.00      2.73 o
  -4   3   9        1.30        0.86      3.15 o
  -3   3   9        7.18       10.76      2.43 o
  -2   3   9       20.75       17.62      1.58 o
  -1   3   9       22.78       22.93      1.36 o
   0   3   9      139.44      163.16      3.71 o
   1   3   9      374.59      386.37      9.16 o
   2   3   9       31.97       29.86      1.42 o
   3   3   9        9.18       11.65      1.57 o
   4   3   9        1.57        3.00      2.48 o
  -4   4   9        1.87        2.83      3.33 o
  -3   4   9        5.52        5.26      2.55 o
  -2   4   9       28.67       33.55      1.57 o
  -1   4   9      424.82      457.03      5.75 o
   0   4   9        3.86        1.88      1.26 o
   1   4   9      163.69      154.19      3.53 o
   2   4   9        7.70        7.64      1.11 o
   3   4   9       20.87       20.29      2.37 o
  -3   5   9        5.44        8.16      2.20 o
  -2   5   9       31.74       30.94      3.12 o
  -1   5   9        6.95        8.43      1.14 o
   0   5   9      180.00      188.34      3.56 o
   1   5   9      216.69      219.54      6.62 o
   2   5   9        6.50        6.19      1.25 o
   3   5   9        3.59        0.74      2.19 o
  -3   6   9        7.34        6.92      2.26 o
  -2   6   9       60.95       58.53      3.77 o
  -1   6   9      198.64      203.59      5.95 o
   0   6   9       16.77       16.74      1.32 o
   1   6   9       20.13       16.08      1.40 o
   2   6   9        1.15        0.70      1.60 o
   3   6   9        0.13        3.61      2.51 o
  -2   7   9       38.10       37.50      2.93 o
  -1   7   9       27.66       22.22      2.16 o
   0   7   9       77.87       74.00      4.44 o
   1   7   9        1.66        0.68      1.60 o
   2   7   9        7.57        7.38      1.94 o
  -2   8   9       15.08       13.37      2.34 o
  -1   8   9       21.36       24.57      2.07 o
   0   8   9       14.11       17.52      2.17 o
   1   8   9        0.93        0.71      1.93 o
   2   8   9        1.87        3.25      3.02 o
   0   9   9        9.41       12.03      2.67 o
  -4   0  10       13.13       21.73      4.82 o
  -3   0  10      135.68      135.85      8.85 o
  -2   0  10      346.08      378.05      9.14 o
  -1   0  10       42.49       33.41      2.51 o
   0   0  10      585.83      601.95      6.83 o
   1   0  10       85.49       73.25      3.13 o
   2   0  10        6.68        5.34      0.81 o
   3   0  10       56.48       56.48      2.76 o
   4   0  10        1.68        2.07      3.41 o
  -4   1  10        4.51        4.85      2.90 o
  -3   1  10       12.64        5.72      2.63 o
  -2   1  10      306.82      316.64      5.52 o
  -1   1  10       52.62       54.05      2.57 o
   0   1  10      243.39      272.27      3.34 o
   1   1  10        9.90       10.25      0.58 o
   2   1  10       40.79       40.45      1.58 o
   3   1  10       12.80       11.49      1.24 o
   4   1  10        1.79        0.00      1.90 o
  -4   2  10       15.26       16.01      3.12 o
  -3   2  10       26.02       37.34      3.96 o
  -2   2  10       87.34       84.58      2.92 o
  -1   2  10        6.07        6.55      0.89 o
   0   2  10      117.77      110.37      2.48 o
   1   2  10        0.31        0.18      0.60 o
   2   2  10       24.87       23.85      1.48 o
   3   2  10        4.52        2.48      1.39 o
   4   2  10        3.03        5.31      2.36 o
  -4   3  10        0.03        0.00      3.04 o
  -3   3  10       22.37       24.98      3.41 o
  -2   3  10      124.23      119.26      3.41 o
  -1   3  10        2.26        2.99      0.81 o
   0   3  10        5.86        9.97      0.99 o
   1   3  10       82.90       86.06      2.22 o
   2   3  10        7.45        8.64      1.16 o
   3   3  10        9.18        8.09      1.28 o
   4   3  10        3.78        2.69      2.83 o
  -4   4  10        1.79        3.37      3.19 o
  -3   4  10        1.18        0.00      2.55 o
  -2   4  10       47.13       41.19      2.62 o
  -1   4  10       17.62       15.67      1.34 o
   0   4  10      123.69      132.69      5.46 o
   1   4  10       12.29       11.86      1.22 o
   2   4  10        1.76        0.36      1.06 o
   3   4  10        2.47        4.34      1.82 o
  -3   5  10        1.71        1.09      2.73 o
  -2   5  10       38.37       30.61      2.14 o
  -1   5  10       68.82       71.05      3.17 o
   0   5  10       27.82       24.06      1.60 o
   1   5  10       12.68       15.90      1.29 o
   2   5  10        2.44        1.74      1.26 o
   3   5  10        2.52        2.36      2.31 o
  -3   6  10       42.14       43.51      3.81 o
  -2   6  10        4.92        2.55      1.81 o
  -1   6  10       35.89       31.57      1.96 o
   0   6  10       52.11       48.13      2.55 o
   1   6  10        6.22        3.56      1.29 o
   2   6  10       20.68       25.71      2.23 o
   3   6  10       29.35       35.74      4.28 o
  -2   7  10        3.62        1.75      2.00 o
  -1   7  10       13.88       12.64      1.90 o
   0   7  10        1.60        2.43      1.41 o
   1   7  10        2.75        1.70      1.61 o
   2   7  10        4.12        5.08      2.46 o
  -2   8  10       22.47       25.05      2.66 o
  -1   8  10        8.66        9.45      1.75 o
   0   8  10        3.69        3.92      1.94 o
   1   8  10        6.17        7.79      1.91 o
  -4   1  11       10.61       12.77      3.27 o
  -3   1  11       65.48       65.59      6.62 o
  -2   1  11        2.39        1.96      1.24 o
  -1   1  11      439.45      469.02      6.80 o
   0   1  11      929.87     1046.31      8.08 o
   1   1  11        2.22        1.19      0.56 o
   2   1  11       68.39       75.49      2.20 o
   3   1  11        6.59        6.65      1.20 o
   4   1  11        4.59        3.75      2.16 o
  -4   2  11        6.02        7.58      2.83 o
  -3   2  11       35.68       41.82      3.80 o
  -2   2  11       70.80       80.51      3.02 o
  -1   2  11        1.55        0.73      0.81 o
   0   2  11        7.35        8.90      0.81 o
   1   2  11        5.69        6.48      0.70 o
   2   2  11       59.34       61.61      2.62 o
   3   2  11        6.32        6.33      1.20 o
   4   2  11        0.04        0.00      2.95 o
  -4   3  11        1.06        0.00      3.15 o
  -3   3  11       30.80       31.50      3.31 o
  -2   3  11       13.33       13.63      1.31 o
  -1   3  11        0.46        2.54      0.89 o
   0   3  11      807.06      867.07     10.11 o
   1   3  11        0.01        0.28      1.09 o
   2   3  11       45.38       43.19      2.33 o
   3   3  11        0.50        1.31      1.22 o
   4   3  11        0.28        0.00      2.50 o
  -3   4  11       13.46       15.81      3.50 o
  -2   4  11       57.24       60.30      2.46 o
  -1   4  11       33.26       31.47      1.80 o
   0   4  11       64.12       71.84      2.92 o
   1   4  11       16.70       19.89      1.42 o
   2   4  11       82.56       87.31      2.76 o
   3   4  11       10.76       10.83      3.09 o
  -3   5  11       61.25       70.35      5.18 o
  -2   5  11        0.88        2.19      1.73 o
  -1   5  11        0.36        1.38      1.09 o
   0   5  11      260.43      287.28      5.15 o
   1   5  11        6.29        7.87      1.19 o
   2   5  11        1.16        0.80      1.61 o
   3   5  11        1.84        1.92      1.94 o
  -3   6  11        2.49        3.10      3.05 o
  -2   6  11       26.14       27.37      2.57 o
  -1   6  11        0.63        1.00      1.43 o
   0   6  11        2.01        1.81      1.27 o
   1   6  11       34.25       31.00      2.26 o
   2   6  11       32.06       36.23      2.98 o
   3   6  11        0.34        1.58      2.58 o
  -2   7  11        5.59        5.20      2.05 o
  -1   7  11      125.39      121.36      4.59 o
   0   7  11      125.30      130.51      5.51 o
   1   7  11        9.43       12.10      1.85 o
   2   7  11        0.20        0.41      2.39 o
  -1   8  11        3.90        2.66      1.88 o
   0   8  11        0.18        0.58      2.01 o
   1   8  11       13.25       12.38      2.11 o
  -4   0  12       33.38       37.25      7.14 o
  -3   0  12       37.65       43.79      5.65 o
  -2   0  12       52.56       60.65      4.05 o
  -1   0  12     1527.77     1643.94     33.62 o
   0   0  12        0.23        4.11      0.95 o
   1   0  12      592.57      570.61     22.33 o
   2   0  12       12.81       11.20      1.67 o
   3   0  12        8.28        6.21      1.74 o
   4   0  12       27.42       28.86      4.63 o
  -4   1  12       48.01       51.23      4.68 o
  -3   1  12       23.38       27.97      2.86 o
  -2   1  12       78.29       77.45      3.02 o
  -1   1  12        2.34        0.56      1.10 o
   0   1  12       81.37       98.81      2.25 o
   1   1  12       94.02      101.86      3.17 o
   2   1  12        2.43        3.33      0.56 o
   3   1  12       12.81       13.20      1.69 o
   4   1  12        0.08        1.07      2.27 o
  -4   2  12        0.23        0.29      2.76 o
  -3   2  12        0.82        2.25      2.65 o
  -2   2  12       91.62       96.22      3.34 o
  -1   2  12        9.14       11.56      1.06 o
   0   2  12       15.71       15.23      0.99 o
   1   2  12       82.65       77.97      2.12 o
   2   2  12        1.47        1.64      0.60 o
   3   2  12        1.21        0.70      1.57 o
   4   2  12        0.75        0.00      3.14 o
  -4   3  12        7.69        5.29      3.07 o
  -3   3  12       20.46       18.63      3.00 o
  -2   3  12       17.38       17.54      1.37 o
  -1   3  12      237.43      210.73      3.97 o
   0   3  12       13.76       20.31      1.26 o
   1   3  12      100.17      101.11      3.42 o
   2   3  12       14.79       13.87      1.39 o
   3   3  12        0.92        2.80      1.33 o
  -3   4  12        0.16        0.00      2.56 o
  -2   4  12        1.11        2.94      1.72 o
  -1   4  12       68.06       62.81      2.45 o
   0   4  12       48.95       51.27      2.60 o
   1   4  12       36.14       37.77      2.22 o
   2   4  12        1.78        1.46      1.44 o
   3   4  12        0.05        0.00      1.54 o
  -3   5  12        0.00        1.72      2.70 o
  -2   5  12      104.73      112.64      4.45 o
  -1   5  12        4.01        5.58      1.34 o
   0   5  12       38.32       33.78      2.57 o
   1   5  12       58.80       54.40      2.65 o
   2   5  12        0.32        0.00      1.58 o
   3   5  12        0.12        0.18      2.27 o
  -3   6  12        0.27        0.00      3.09 o
  -2   6  12       85.90       88.04      4.23 o
  -1   6  12      182.31      169.25      5.30 o
   0   6  12       23.35       17.92      1.56 o
   1   6  12        5.04        1.13      1.33 o
   2   6  12        3.04        3.47      1.96 o
  -2   7  12        0.08        0.00      2.14 o
  -1   7  12        1.88        1.72      1.83 o
   0   7  12       16.11       18.03      2.02 o
   1   7  12        4.16        5.27      1.75 o
   2   7  12        0.17        1.56      2.52 o
  -1   8  12        3.33        2.44      2.15 o
   0   8  12        2.48        4.78      2.01 o
   1   8  12       18.96       21.33      3.21 o
  -4   1  13        0.76        2.32      3.21 o
  -3   1  13       16.14       19.97      3.03 o
  -2   1  13       57.90       55.04      2.72 o
  -1   1  13       89.55      110.50      3.38 o
   0   1  13      229.27      235.58      6.04 o
   1   1  13       56.90       60.39      2.13 o
   2   1  13        0.14        0.85      0.75 o
   3   1  13       10.65        9.40      1.68 o
   4   1  13        1.08        0.00      2.77 o
  -4   2  13       14.55       17.08      2.90 o
  -3   2  13       45.56       43.77      4.65 o
  -2   2  13       65.56       62.77      3.18 o
  -1   2  13        8.10        8.94      1.07 o
   0   2  13       73.23       76.94      2.07 o
   1   2  13      438.33      435.95      6.08 o
   2   2  13        3.80        2.34      0.99 o
   3   2  13        5.36        2.80      1.60 o
  -3   3  13        4.06        2.45      2.42 o
  -2   3  13       31.81       30.88      1.82 o
  -1   3  13      179.32      180.76      3.73 o
   0   3  13        0.41        0.00      0.84 o
   1   3  13       24.03       28.29      1.68 o
   2   3  13        0.51        0.00      1.13 o
   3   3  13       14.54       13.59      1.89 o
  -3   4  13       25.86       28.17      3.27 o
  -2   4  13      318.58      321.40     10.56 o
  -1   4  13       29.84       32.41      1.92 o
   0   4  13       34.84       33.21      1.98 o
   1   4  13      245.51      249.38      8.49 o
   2   4  13       10.57       10.41      1.92 o
   3   4  13        3.69        2.64      1.86 o
  -3   5  13        1.44        3.99      2.79 o
  -2   5  13       34.64       35.36      2.74 o
  -1   5  13       63.28       66.21      2.95 o
   0   5  13       14.13       13.48      1.76 o
   1   5  13        9.64        8.40      1.24 o
   2   5  13        2.41        1.63      1.70 o
   3   5  13        4.81        5.15      2.15 o
  -2   6  13        0.11        0.88      2.08 o
  -1   6  13        2.43        1.66      1.70 o
   0   6  13       40.25       36.11      2.20 o
   1   6  13       94.59       87.21      4.30 o
   2   6  13        4.05        5.52      1.82 o
  -2   7  13        7.79        5.18      2.98 o
  -1   7  13        8.49        4.51      2.19 o
   0   7  13        8.31        6.30      1.64 o
   1   7  13       16.03       16.50      2.67 o
   2   7  13        2.15        0.45      2.67 o
  -1   8  13        1.47        2.17      2.50 o
   0   8  13        9.99        9.46      2.11 o
   1   8  13       15.20       20.08      3.02 o
  -4   0  14        7.58       11.19      4.41 o
  -3   0  14       70.84       74.49      5.09 o
  -2   0  14       14.79       17.51      2.40 o
  -1   0  14        7.45        8.08      1.70 o
   0   0  14      509.80      551.50     10.44 o
   1   0  14      166.46      167.07      4.62 o
   2   0  14        0.04        0.30      1.52 o
   3   0  14       12.69       10.22      3.16 o
  -4   1  14        3.53        4.68      3.25 o
  -3   1  14      106.48      110.31      5.25 o
  -2   1  14       77.08       81.72      3.33 o
  -1   1  14        2.68        1.96      1.21 o
   0   1  14      247.95      267.22      3.94 o
   1   1  14       15.16       13.45      1.29 o
   2   1  14      156.08      160.29      4.76 o
   3   1  14        9.09        6.91      1.65 o
  -4   2  14        3.75        4.51      2.92 o
  -3   2  14       51.41       55.44      4.44 o
  -2   2  14        2.78        2.90      1.24 o
  -1   2  14      177.40      174.33      3.72 o
   0   2  14        3.60        1.35      0.81 o
   1   2  14       50.36       48.98      2.81 o
   2   2  14       39.58       40.13      2.18 o
   3   2  14        5.09        7.23      1.68 o
  -3   3  14       41.25       41.14      3.88 o
  -2   3  14       12.88       13.58      1.53 o
  -1   3  14      214.68      225.41      4.82 o
   0   3  14       37.86       34.49      1.63 o
   1   3  14       48.86       42.67      2.37 o
   2   3  14       12.29       13.00      1.46 o
   3   3  14        2.97        1.16      1.88 o
  -3   4  14       10.41        8.39      2.85 o
  -2   4  14        1.35        0.60      2.02 o
  -1   4  14       70.19       70.18      2.61 o
   0   4  14       34.46       31.98      1.97 o
   1   4  14       20.63       18.30      1.89 o
   2   4  14       24.07       22.73      1.88 o
   3   4  14        0.12        0.48      1.91 o
  -3   5  14       50.17       49.49      4.88 o
  -2   5  14        2.56        1.74      1.94 o
  -1   5  14      126.03      124.42      3.68 o
   0   5  14      266.67      256.47      6.62 o
   1   5  14        7.95        8.94      1.78 o
   2   5  14       16.56       15.90      2.16 o
   3   5  14        0.02        0.32      3.23 o
  -2   6  14        0.80        0.54      2.29 o
  -1   6  14        0.87        0.32      1.84 o
   0   6  14       37.46       34.22      2.43 o
   1   6  14       15.36       16.47      2.21 o
   2   6  14        5.81        4.70      2.04 o
  -2   7  14        0.02        0.73      2.83 o
  -1   7  14       10.20       13.94      2.22 o
   0   7  14       26.96       29.89      2.41 o
   1   7  14        3.25        1.07      2.20 o
   0   8  14       15.99       16.07      2.35 o
  -3   1  15       12.32       14.02      2.24 o
  -2   1  15        5.68        5.21      1.61 o
  -1   1  15        9.28       12.78      1.40 o
   0   1  15       18.79       26.90      1.60 o
   1   1  15       19.58       18.38      1.22 o
   2   1  15        4.29        5.17      1.22 o
   3   1  15        0.24        0.00      2.06 o
  -3   2  15       16.43       18.40      3.24 o
  -2   2  15      164.79      161.03      4.17 o
  -1   2  15      202.34      194.32      4.52 o
   0   2  15      240.38      230.20      4.56 o
   1   2  15       80.11       92.58      3.28 o
   2   2  15        5.03        5.27      1.54 o
   3   2  15        1.58        3.02      1.84 o
  -3   3  15       12.65       21.41      3.21 o
  -2   3  15        8.17        7.77      1.51 o
  -1   3  15       19.33       21.20      1.57 o
   0   3  15       22.92       24.29      1.47 o
   1   3  15        0.01        1.16      1.37 o
   2   3  15       99.67       98.88      3.27 o
   3   3  15        0.74        0.87      1.97 o
  -3   4  15       17.92       13.07      2.89 o
  -2   4  15       11.07       12.58      2.13 o
  -1   4  15      430.93      445.74      9.72 o
   0   4  15       59.22       59.49      2.62 o
   1   4  15      103.06      101.47      3.87 o
   2   4  15       14.75       15.65      1.66 o
   3   4  15        2.95        0.61      2.02 o
  -3   5  15        3.82        1.93      2.98 o
  -2   5  15        4.22        6.39      2.29 o
  -1   5  15       14.27       13.29      1.64 o
   0   5  15       16.81       18.61      1.87 o
   1   5  15        2.10        1.25      1.76 o
   2   5  15       44.47       44.88      2.97 o
  -2   6  15        7.23        4.66      2.28 o
  -1   6  15        9.35        5.27      1.85 o
   0   6  15       15.59        9.23      1.53 o
   1   6  15        1.41        2.11      1.95 o
   2   6  15        8.38        7.46      2.46 o
  -1   7  15        1.76        0.00      2.39 o
   0   7  15        9.04        7.27      1.68 o
   1   7  15        0.18        0.00      3.17 o
  -3   0  16        1.66        2.86      3.58 o
  -2   0  16      307.33      286.38      8.58 o
  -1   0  16      179.63      168.50      6.08 o
   0   0  16        1.61        4.97      1.48 o
   1   0  16        0.65        0.41      0.93 o
   2   0  16        5.22        4.74      1.86 o
   3   0  16       41.94       40.14      4.31 o
  -3   1  16       12.78       16.54      2.48 o
  -2   1  16       22.47       21.90      2.04 o
  -1   1  16        0.58        0.00      1.32 o
   0   1  16       11.75       11.75      1.11 o
   1   1  16      183.24      188.55      3.78 o
   2   1  16       77.59       79.05      3.46 o
   3   1  16        0.06        0.14      2.06 o
  -3   2  16        3.27        2.76      2.77 o
  -2   2  16       15.16       13.56      1.61 o
  -1   2  16       15.95       13.48      1.43 o
   0   2  16        9.62       10.99      1.05 o
   1   2  16        5.06        5.10      0.90 o
   2   2  16       26.03       25.70      2.21 o
   3   2  16       16.24       14.20      2.06 o
  -3   3  16       33.33       32.94      3.66 o
  -2   3  16      376.22      370.42      6.72 o
  -1   3  16       88.55       91.45      2.97 o
   0   3  16      419.61      417.14      5.35 o
   1   3  16       52.39       52.81      2.81 o
   2   3  16       31.76       35.38      3.10 o
   3   3  16       26.63       25.28      2.47 o
  -3   4  16        3.76        4.06      2.81 o
  -2   4  16       10.02       10.31      2.11 o
  -1   4  16        0.18        1.37      1.29 o
   0   4  16        0.01        9.41      1.49 o
   1   4  16       21.33       21.40      2.08 o
   2   4  16        6.57        6.61      1.47 o
   3   4  16        1.82        4.33      2.15 o
  -2   5  16       19.61       17.09      2.68 o
  -1   5  16       21.42       20.03      1.70 o
   0   5  16        6.06        6.70      1.59 o
   1   5  16       90.67       97.42      4.09 o
   2   5  16        4.63        4.52      1.88 o
  -2   6  16       10.26       11.97      2.48 o
  -1   6  16        0.79        0.43      1.97 o
   0   6  16       10.57       11.73      1.58 o
   1   6  16       35.87       39.87      3.63 o
   2   6  16        0.00        1.05      2.29 o
  -1   7  16        1.57        0.00      2.90 o
   0   7  16        0.49        0.00      2.31 o
   1   7  16        2.68        1.28      2.69 o
  -3   1  17       29.48       29.93      3.12 o
  -2   1  17       48.48       45.66      2.72 o
  -1   1  17       66.75       64.44      2.86 o
   0   1  17       55.39       52.33      2.06 o
   1   1  17       24.96       23.53      1.49 o
   2   1  17        5.83        8.71      1.80 o
   3   1  17        0.03        0.51      2.31 o
  -3   2  17       30.23       27.83      3.54 o
  -2   2  17        0.29        1.57      1.51 o
  -1   2  17        5.16        4.70      1.29 o
   0   2  17      223.19      234.69      5.38 o
   1   2  17       37.75       39.37      2.45 o
   2   2  17       32.56       31.76      2.45 o
   3   2  17        0.05        1.47      2.39 o
  -3   3  17        0.00        1.81      2.97 o
  -2   3  17        0.00        0.20      1.49 o
  -1   3  17       37.64       37.75      2.11 o
   0   3  17       20.23       21.61      1.48 o
   1   3  17       59.73       60.17      3.61 o
   2   3  17        3.53        4.27      1.82 o
   3   3  17        0.05        1.68      2.24 o
  -3   4  17        6.72        2.86      2.91 o
  -2   4  17       59.10       66.51      3.65 o
  -1   4  17      105.45      105.29      3.36 o
   0   4  17      166.21      173.00      4.31 o
   1   4  17        0.01        0.32      1.66 o
   2   4  17       27.59       29.58      2.60 o
  -2   5  17        3.13        2.75      2.40 o
  -1   5  17        5.02        6.61      1.69 o
   0   5  17       34.21       39.90      2.69 o
   1   5  17        8.06        6.84      1.98 o
   2   5  17       13.33       13.38      2.10 o
  -2   6  17        0.13        0.85      2.56 o
  -1   6  17        0.26        0.41      1.98 o
   0   6  17       14.67       12.01      2.24 o
   1   6  17       18.13       18.44      2.45 o
  -1   7  17        5.29        4.54      3.14 o
   0   7  17       10.22        7.65      2.83 o
  -3   0  18       99.06       99.33      7.12 o
  -2   0  18       45.59       50.91      4.40 o
  -1   0  18       21.32       21.47      2.75 o
   0   0  18        1.66        1.70      1.46 o
   1   0  18        0.01        0.00      1.42 o
   2   0  18       61.06       66.27      4.23 o
   3   0  18       18.85       24.02      4.02 o
  -3   1  18        2.46        0.36      2.78 o
  -2   1  18       18.31       16.85      2.03 o
  -1   1  18       37.52       30.90      2.21 o
   0   1  18       44.16       37.98      1.84 o
   1   1  18        4.10        3.91      1.30 o
   2   1  18       20.29       22.22      2.44 o
   3   1  18        4.66        3.73      2.43 o
  -3   2  18        2.53        2.59      2.85 o
  -2   2  18       65.75       56.55      2.75 o
  -1   2  18      285.71      266.45      5.32 o
   0   2  18      129.09      120.85      3.09 o
   1   2  18       94.66       95.08      3.96 o
   2   2  18        0.10        0.00      1.78 o
   3   2  18       23.87       21.09      2.94 o
  -3   3  18        4.52        0.64      2.94 o
  -2   3  18        0.08        0.00      1.65 o
  -1   3  18      252.27      251.79      5.21 o
   0   3  18       91.71       87.31      3.37 o
   1   3  18       34.62       37.15      2.54 o
   2   3  18       63.39       63.44      4.41 o
   3   3  18        2.93        3.14      2.31 o
  -2   4  18        5.73        4.43      2.21 o
  -1   4  18       54.61       49.42      3.30 o
   0   4  18       10.19        9.46      1.50 o
   1   4  18       26.44       27.12      2.38 o
   2   4  18        0.02        0.06      2.07 o
  -2   5  18       13.51       11.44      2.60 o
  -1   5  18        7.29        4.75      1.59 o
   0   5  18        7.91        6.98      1.91 o
   1   5  18       13.90       17.74      2.24 o
   2   5  18        1.02        1.87      2.15 o
  -1   6  18       19.45       23.62      2.41 o
   0   6  18       25.86       33.28      3.02 o
   1   6  18        4.61        4.19      2.20 o
   0   7  18        0.84        0.00      2.87 o
  -3   1  19        0.74        1.60      2.54 o
  -2   1  19      100.48       93.19      3.89 o
  -1   1  19       74.92       78.10      3.00 o
   0   1  19        7.61        5.70      1.17 o
   1   1  19      116.99      124.33      6.06 o
   2   1  19        4.51        3.85      1.81 o
   3   1  19       10.93        9.74      2.58 o
  -3   2  19       10.08        6.03      2.98 o
  -2   2  19        0.22        0.72      1.68 o
  -1   2  19        1.45        2.43      1.48 o
   0   2  19        4.45        7.63      1.21 o
   1   2  19       42.98       42.17      3.30 o
   2   2  19        0.59        0.09      1.92 o
   3   2  19        4.26        4.43      2.85 o
  -3   3  19        6.67        6.01      3.08 o
  -2   3  19        3.15        2.40      1.72 o
  -1   3  19       12.83       11.69      1.47 o
   0   3  19       28.89       33.23      1.75 o
   1   3  19       11.65       12.26      2.31 o
   2   3  19        0.68        1.19      2.07 o
  -2   4  19       12.16       14.73      2.36 o
  -1   4  19       17.64       20.45      1.72 o
   0   4  19       58.98       56.42      3.02 o
   1   4  19       33.75       35.58      2.74 o
   2   4  19       16.57       15.34      2.43 o
  -2   5  19        5.90        5.78      2.63 o
  -1   5  19       25.00       25.38      1.97 o
   0   5  19       18.47       18.84      2.19 o
   1   5  19       51.91       56.85      3.45 o
   2   5  19        0.64        1.45      2.43 o
  -1   6  19        7.16        6.55      2.22 o
   0   6  19        1.62        0.00      2.35 o
   1   6  19        3.99        4.92      2.35 o
  -3   0  20        4.19        7.07      3.97 o
  -2   0  20       41.25       38.87      3.74 o
  -1   0  20       46.89       36.57      3.41 o
   0   0  20       49.82       50.43      3.09 o
   1   0  20        0.55        0.00      2.06 o
   2   0  20       10.55       10.01      4.52 o
  -3   1  20        1.55        1.21      3.17 o
  -2   1  20       53.63       49.63      3.00 o
  -1   1  20      136.34      121.17      3.82 o
   0   1  20       36.61       36.03      2.55 o
   1   1  20       62.15       59.49      3.26 o
   2   1  20       11.87       11.04      2.65 o
  -3   2  20        2.48        3.06      2.87 o
  -2   2  20        7.35        5.92      1.70 o
  -1   2  20        5.24        5.05      1.52 o
   0   2  20      224.17      221.93      5.45 o
   1   2  20      116.99      121.73      6.17 o
   2   2  20       13.97       14.92      2.18 o
  -2   3  20        4.17        0.99      1.84 o
  -1   3  20       10.29        6.20      1.53 o
   0   3  20        6.60        7.51      1.68 o
   1   3  20        3.02        4.99      2.20 o
   2   3  20        2.00        2.00      2.13 o
  -2   4  20        1.27        0.00      2.42 o
  -1   4  20        3.38        3.09      1.55 o
   0   4  20       39.06       36.21      2.56 o
   1   4  20       15.08       17.08      2.84 o
   2   4  20        0.21        0.00      2.36 o
  -1   5  20        1.23        2.03      1.78 o
   0   5  20       17.30       14.47      2.13 o
   1   5  20        0.46        2.60      2.57 o
   0   6  20       45.94       47.68      3.41 o
  -2   1  21        4.26        2.98      2.11 o
  -1   1  21       50.01       47.12      2.68 o
   0   1  21       47.41       44.47      2.26 o
   1   1  21        2.93        3.56      1.87 o
   2   1  21       54.43       49.01      4.66 o
  -2   2  21       15.66       19.12      2.00 o
  -1   2  21       23.85       22.24      1.91 o
   0   2  21       10.04       12.40      1.53 o
   1   2  21        8.41       12.05      2.08 o
   2   2  21        1.35        1.05      2.17 o
  -2   3  21        2.32        2.00      1.95 o
  -1   3  21        8.26        8.06      1.65 o
   0   3  21       21.75       20.82      2.16 o
   1   3  21        9.65        7.94      2.54 o
   2   3  21        6.83        8.78      2.40 o
  -2   4  21        2.77        2.34      2.48 o
  -1   4  21        1.88        3.39      1.66 o
   0   4  21        0.26        0.00      1.99 o
   1   4  21        4.36        7.44      2.76 o
  -1   5  21       27.31       27.45      2.57 o
   0   5  21       58.67       67.56      3.60 o
   1   5  21        9.96       13.45      3.09 o
  -2   0  22        0.05        0.24      3.11 o
  -1   0  22        1.86        3.04      2.70 o
   0   0  22      151.51      146.38      6.20 o
   1   0  22      115.05      114.72      8.31 o
   2   0  22       81.35       76.85     11.93 o
  -2   1  22        2.34        2.49      2.22 o
  -1   1  22       30.02       31.77      2.20 o
   0   1  22        5.44        3.31      1.70 o
   1   1  22        3.65        4.98      1.99 o
   2   1  22       17.57       16.55      3.55 o
  -2   2  22        9.87        9.41      1.96 o
  -1   2  22       42.27       40.95      2.29 o
   0   2  22       43.14       43.66      2.71 o
   1   2  22       10.17       11.32      2.21 o
   2   2  22        0.14        0.00      2.32 o
  -2   3  22        0.71        0.69      2.36 o
  -1   3  22        4.32        3.36      1.77 o
   0   3  22        7.23        9.78      1.96 o
   1   3  22       26.41       28.92      3.13 o
  -1   4  22        9.43       11.03      2.00 o
   0   4  22        1.92        0.40      2.18 o
   1   4  22        0.30        2.79      2.77 o
   0   5  22        0.87        1.87      2.42 o
  -2   1  23        0.44        1.44      2.07 o
  -1   1  23        7.69        7.40      1.77 o
   0   1  23       10.72        8.53      2.00 o
   1   1  23       11.60       10.06      2.19 o
   2   1  23        3.42        2.97      2.56 o
  -2   2  23        3.31        2.83      2.14 o
  -1   2  23        0.98        1.28      1.76 o
   0   2  23        3.41        1.26      2.38 o
   1   2  23        4.11        6.02      2.21 o
  -1   3  23        3.61        2.20      2.20 o
   0   3  23        8.70        9.08      2.18 o
   1   3  23       13.08       13.25      2.62 o
  -1   4  23        1.35        1.16      2.50 o
   0   4  23       16.11       18.97      2.33 o
   1   4  23       35.65       43.37      3.94 o
  -2   0  24        8.27        6.62      3.50 o
  -1   0  24       34.07       33.32      3.54 o
   0   0  24        7.27        8.94      2.75 o
   1   0  24        0.06        0.00      3.85 o
  -2   1  24       18.28       15.47      2.22 o
  -1   1  24        5.72        7.77      1.93 o
   0   1  24        0.05        1.27      2.01 o
   1   1  24       32.15       28.73      3.24 o
  -1   2  24        1.06        3.08      2.13 o
   0   2  24       14.21       12.67      3.57 o
   1   2  24        0.83        1.11      2.28 o
  -1   3  24       10.04        7.75      2.34 o
   0   3  24       34.44       36.69      3.01 o
   1   3  24       12.36       10.63      2.57 o
  -1   1  25        1.11        0.76      2.04 o
   0   1  25        4.82        7.37      2.24 o
   1   1  25        5.67        2.30      2.86 o
  -1   2  25        6.23        3.68      2.30 o
   0   2  25        0.04        1.48      2.65 o
   0   0  26       21.87       25.04      4.52 o
   0   1  26       14.99       13.77      2.53 o
 
